# Supplementary material for: Age-Specific Risk of High-Grade Cervical Lesions in Unvaccinated Women: Implications for HPV Screening Policies in Low-Vaccination Settings
Source: Diagnostics (Basel). 2026 Feb 25;16(5):659. doi: 10.3390/diagnostics16050659 (PMC12984347; doi:10.3390/diagnostics16050659)
Supplement: Supplementary file 1 [file diagnostics-16-00659-s001.zip › Table S1.xlsx]

## Sheet: Sayfa1
YAŞ	HPV	SERVİKAL BİYOPSİ	SMEAR	12.AY hpv sonucu
18	HPV 18	CIN1	NORMAL	0
18	HPV HR	CIN1	LSIL	0
18	HPV HR	0	NORMAL	0
18	HPV HR	0	NORMAL	0
19	HPV 18 VE HR	0	NORMAL	0
19	HPV HR	0	LSIL	0
19	HPV HR	CIN1	LSIL	0
19	HPV 18	0	NORMAL	0
19	HPV 16 ,18 VE HR	0	LSIL	1
19	HPV 16 VE HR	0	NORMAL	0
19	HPV 16 , 18 VE HR	0	NORMAL	0
20	HPV 18 VE HR	0	NORMAL	0
20	HPV HR	0	ASCUS	0
20	HPV HR	0	NORMAL	0
20	HPV 16 VE HR	CIN3	NORMAL	0
20	HPV HR	0	ASCUS	1
20	HPV 16 VE HR	CIN2	NORMAL	0
20	HPV HR	CIN2	NORMAL	0
20	HPV 16	CIN1	NORMAL	1
20	HPV 16 VE HR	0	ASCUS	0
20	HPV 16 VE HR	0	NORMAL	0
20	HPV HR	0	LSIL	0
20	HPV HR	0	LSIL	0
20	HPV 18 VE HR	0	ASCUS	0
20	HPV 16 VE HR	0	ASCUS	0
20	HPV 18 VE HR	CIN1	NORMAL	0
20	HPV 16 VE HR	0	ASCUS	0
20	HPV 16 VE HR	NORMAL	NORMAL	1
20	HPV 16 VE HR	NORMAL	NORMAL	0
20	HPV 16	0	ASCUS	0
20	HPV 16	0	NORMAL	0
20	HPV 18 VE HR	NORMAL	ASCUS	0
20	HPV 16 VE HR	NORMAL	ASCUS	0
20	HPV 16	0	NORMAL	0
20	HPV HR	0	LSIL	1
20	HPV 16	0	NORMAL	0
20	HPV 16 VE HR	NORMAL	LSIL	0
21	HPV 16 VE HR	0	NORMAL	1
21	HPV 16 VE HR	NORMAL	NORMAL	0
21	HPV 16 VE 18	0	NORMAL	0
21	HPV 16 VE 18	0	NORMAL	0
21	HPV 16 VE HR	0	NORMAL	0
21	HPV 16 VE HR	CIN2	LSIL	0
21	HPV HR	CIN1	ASC-H	0
21	HPV HR	0	NORMAL	0
21	HPV 16	NORMAL	NORMAL	0
21	HPV 18	0	NORMAL	1
21	HPV HR	NORMAL	LSIL	0
21	HPV 18	CIN1	NORMAL	0
21	HPV HR	0	LSIL	0
21	HPV 16	0	NORMAL	0
21	HPV 18 VE HR	0	LSIL	0
21	HPV 18 VE HR	0	LSIL	0
21	HPV HR	NORMAL	ASCUS	1
21	HPV 16 VE HR	CIN3	LSIL	0
21	HPV HR	0	LSIL	0
21	HPV 16	0	ASCUS	1
21	HPV 18	0	NORMAL	0
21	HPV 18 VE HR	CIN1	LSIL	0
21	HPV 16 VE HR	0	NORMAL	0
21	HPV 18	0	NORMAL	0
21	HPV 18 VE HR	0	NORMAL	0
21	HPV 16	CIN1	LSIL	0
21	HPV 16 VE HR	CIN1	NORMAL	0
21	HPV HR	0	NORMAL	0
21	HPV 16 VE HR	0	NORMAL	1
21	HPV 18	0	NORMAL	0
21	HPV 18	0	NORMAL	0
21	HPV 18 VE HR	NORMAL	NORMAL	0
21	HPV 16 VE HR	CIN3	NORMAL	0
21	HPV HR	0	NORMAL	0
22	HPV HR	0	ASCUS	0
22	HPV 16	0	NORMAL	1
22	HPV 16	NORMAL	NORMAL	0
22	HPV 16	0	ASCUS	0
22	HPV 16 VE HR	0	NORMAL	1
22	HPV 16 VE HR	CIN1	LSIL	0
22	HPV 16 VE HR	0	NORMAL	0
22	HPV 16	NORMAL	NORMAL	0
22	HPV 16 ,18 VE HR	0	NORMAL	0
22	HPV HR	NORMAL	NORMAL	0
22	HPV 16 VE HR	CIN2	ASCUS	0
22	HPV HR	0	NORMAL	0
22	HPV 16	CIN1	LSIL	0
22	HPV 18 VE HR	0	NORMAL	1
22	HPV 16	NORMAL	NORMAL	0
22	HPV 16 VE HR	0	NORMAL	0
22	HPV HR	CIN1	NORMAL	0
22	HPV 18 VE HR	0	NORMAL	0
22	HPV 16 ,18 VE HR	0	ASCUS	0
22	HPV 16 ,18 VE HR	CIN3	NORMAL	0
22	HPV 16 ,18 VE HR	0	ASCUS	1
22	HPV 18 VE HR	CIN1	NORMAL	0
22	HPV 16 VE HR	0	NORMAL	0
22	HPV HR	0	LSIL	1
22	HPV HR	0	LSIL	0
22	HPV HR	0	ASCUS	0
22	HPV HR	0	NORMAL	0
22	HPV 16	0	NORMAL	0
22	HPV 16	CIN1	LSIL	0
22	HPV 16	CIN1	NORMAL	0
22	HPV 16 VE HR	CIN1	NORMAL	0
22	HPV HR	0	NORMAL	0
22	HPV HR	CIN1	NORMAL	1
22	HPV 16 VE HR	CIN1	NORMAL	0
22	HPV HR	0	NORMAL	0
22	HPV HR	CIN2	NORMAL	0
22	HPV HR	0	NORMAL	0
22	HPV 16 VE HR	CIN2	ASCUS	0
22	HPV 16 VE HR	0	NORMAL	0
22	HPV HR	NORMAL	NORMAL	1
22	HPV 16 VE HR	0	LSIL	0
22	HPV 18 VE HR	0	NORMAL	0
22	HPV HR	CIN1	NORMAL	1
22	HPV HR	0	NORMAL	0
22	HPV 18 VE HR	0	NORMAL	0
22	HPV 16	0	NORMAL	0
22	HPV 16 ,18 VE HR	0	NORMAL	0
22	HPV HR	CIN1	LSIL	0
22	HPV HR	0	ASCUS	0
22	HPV HR	0	LSIL	0
22	HPV 16 VE HR	CIN3	ASCUS	0
23	HPV 16	CIN1	NORMAL	1
23	HPV HR	CIN1	LSIL	0
23	HPV 16	NORMAL	NORMAL	0
23	HPV 16	0	ASCUS	0
23	HPV 18 VE HR	NORMAL	NORMAL	0
23	HPV 16	0	NORMAL	0
23	HPV HR	0	LSIL	0
23	HPV 16	NORMAL	NORMAL	1
23	HPV 18 VE HR	NORMAL	ASCUS	0
23	HPV 16	0	NORMAL	0
23	HPV 16 VE HR	CIN1	LSIL	1
23	HPV 16 VE HR	NORMAL	NORMAL	0
23	HPV 16 VE HR	0	ASCUS	0
23	HPV HR	CIN1	NORMAL	0
23	HPV HR	0	ASCUS	0
23	HPV 16	0	HSIL	0
23	HPV 16 VE HR	0	NORMAL	0
23	HPV 16 VE HR	0	NORMAL	0
23	HPV 16 VE HR	0	LSIL	0
23	HPV 16 VE 18	0	LSIL	1
23	HPV 16 ,18 VE HR	NORMAL	NORMAL	0
23	HPV 16 VE HR	NORMAL	ASCUS	0
23	HPV 18 VE HR	CIN1	NORMAL	0
23	HPV 16	0	NORMAL	0
23	HPV HR	CIN1	ASCUS	0
23	HPV 16	0	ASCUS	0
23	HPV 16	NORMAL	NORMAL	1
23	HPV HR	0	ASCUS	0
23	HPV HR	0	ASCUS	0
23	HPV 16 VE HR	0	NORMAL	1
23	HPV 18	CIN1	NORMAL	0
23	HPV HR	NORMAL	LSIL	0
23	HPV HR	CIN1	ASCUS	0
23	HPV HR	0	NORMAL	0
23	HPV 16 VE HR	0	NORMAL	0
23	HPV 16 VE HR	0	NORMAL	0
23	HPV HR	0	NORMAL	0
23	HPV 18 VE HR	0	NORMAL	0
23	HPV HR	NORMAL	LSIL	1
23	HPV 18	0	NORMAL	0
23	HPV 16 VE HR	0	NORMAL	0
23	HPV HR	0	ASCUS	0
23	HPV 16 VE 18	0	LSIL	0
23	HPV 16 VE 18	NORMAL	ASC-H	0
23	HPV 16 VE HR	0	LSIL	0
23	HPV 16	CIN3	LSIL	1
23	HPV 16 VE HR	0	ASCUS	0
23	HPV 16 VE HR	CIN3	LSIL	0
23	HPV HR	0	ASCUS	1
23	HPV HR	0	NORMAL	0
23	HPV 16 VE HR	0	NORMAL	0
23	HPV 18	0	NORMAL	0
23	HPV 16	0	LSIL	0
23	HPV 16 VE HR	CIN1	NORMAL	0
23	HPV HR	0	LSIL	0
23	HPV 16 VE HR	0	NORMAL	0
23	HPV HR	0	ASCUS	0
23	HPV 16	0	ASCUS	1
23	HPV 18 VE HR	CIN1	NORMAL	0
23	HPV 18 VE HR	0	ASCUS	0
23	HPV HR	CIN1	ASC-H	0
23	HPV HR	0	NORMAL	0
23	HPV 16	CIN1	NORMAL	0
23	HPV HR	0	ASCUS	0
23	HPV HR	0	NORMAL	1
23	HPV 16	0	ASCUS	0
23	HPV 16 VE 18	CIN2	ASCUS	0
23	HPV HR	0	NORMAL	1
23	HPV 16 VE HR	0	ASCUS	0
23	HPV 16	0	NORMAL	0
23	HPV 18 VE HR	0	ASC-H	0
23	HPV 16 VE 18	CIN2	ASCUS	0
23	HPV HR	CIN1	NORMAL	0
23	HPV 18 VE HR	CIN2	ASCUS	0
23	HPV 18 VE HR	0	LSIL	0
23	HPV HR	0	NORMAL	0
24	HPV 16	NORMAL	NORMAL	1
24	HPV 16 VE HR	0	NORMAL	0
24	HPV HR	CIN1	ASCUS	0
24	HPV 18	0	NORMAL	0
24	HPV 16 VE HR	0	NORMAL	0
24	HPV HR	CIN1	ASC-H	0
24	HPV HR	NORMAL	ASCUS	0
24	HPV HR	0	LSIL	1
24	HPV HR	0	NORMAL	0
24	HPV HR	0	ASCUS	0
24	HPV 16	0	NORMAL	1
24	HPV 16 VE HR	CIN1	NORMAL	0
24	HPV 16	NORMAL	ASCUS	0
24	HPV 18 VE HR	0	ASCUS	0
24	HPV 16	0	ASCUS	0
24	HPV HR	0	NORMAL	0
24	HPV HR	NORMAL	LSIL	0
24	HPV HR	CIN2	ASC-H	0
24	HPV 16 VE HR	0	NORMAL	0
24	HPV HR	0	ASCUS	1
24	HPV 18 VE HR	0	NORMAL	0
24	HPV 16 VE HR	0	NORMAL	0
24	HPV 16	0	NORMAL	0
24	HPV 16	NORMAL	NORMAL	0
24	HPV HR	NORMAL	LSIL	0
24	HPV 16	NORMAL	NORMAL	0
24	HPV 18 VE HR	0	ASCUS	1
24	HPV 16 VE HR	0	NORMAL	0
24	HPV 16	CIN3	NORMAL	0
24	HPV HR	0	NORMAL	1
24	HPV 16	0	NORMAL	0
24	HPV 18 VE HR	0	NORMAL	0
24	HPV 16 VE HR	0	ASCUS	0
24	HPV HR	0	NORMAL	0
24	HPV 16	0	NORMAL	0
24	HPV HR	NORMAL	LSIL	0
24	HPV 16	0	NORMAL	0
24	HPV HR	0	LSIL	0
24	HPV HR	CIN1	NORMAL	1
24	HPV HR	CIN1	NORMAL	0
24	HPV 16 ,18 VE HR	0	NORMAL	0
24	HPV 16 ,18 VE HR	0	NORMAL	0
24	HPV 16 VE 18	0	NORMAL	0
24	HPV 16 VE HR	0	ASCUS	0
24	HPV HR	CIN3	LSIL	0
24	HPV 16	0	NORMAL	1
24	HPV HR	0	LSIL	0
24	HPV 16 ,18 VE HR	NORMAL	NORMAL	0
24	HPV HR	0	ASCUS	1
24	HPV 16	0	NORMAL	0
24	HPV 16	0	NORMAL	0
24	HPV 16	0	NORMAL	0
24	HPV 16 VE HR	0	NORMAL	0
24	HPV HR	0	ASCUS	0
24	HPV 18	0	NORMAL	0
24	HPV 16	0	NORMAL	0
24	HPV HR	0	ASCUS	0
24	HPV 16 VE 18	0	NORMAL	1
24	HPV HR	CIN1	NORMAL	0
24	HPV 18	0	NORMAL	0
24	HPV 16	CIN1	NORMAL	0
24	HPV 16	NORMAL	NORMAL	0
24	HPV 16 VE HR	0	NORMAL	0
24	HPV 16	CIN1	NORMAL	0
24	HPV 16	0	ASCUS	1
24	HPV 16	0	NORMAL	0
24	HPV 18	0	NORMAL	0
24	HPV 18 VE HR	CIN1	NORMAL	1
24	HPV 16	CIN1	NORMAL	0
24	HPV HR	NORMAL	NORMAL	0
24	HPV 16	NORMAL	ASCUS	0
24	HPV 16	0	NORMAL	0
24	HPV HR	0	NORMAL	0
24	HPV 16	CIN1	LSIL	0
24	HPV 18	CIN1	NORMAL	0
24	HPV 16 VE HR	0	NORMAL	0
24	HPV 16	0	ASCUS	1
24	HPV 18	0	NORMAL	0
24	HPV 18 VE HR	0	NORMAL	0
24	HPV HR	0	ASCUS	0
24	HPV 16 VE HR	0	NORMAL	0
24	HPV 16	0	NORMAL	0
24	HPV HR	0	NORMAL	0
24	HPV 16	NORMAL	LSIL	1
24	HPV 16 VE HR	0	ASCUS	0
24	HPV 16 VE HR	NORMAL	NORMAL	0
24	HPV HR	0	NORMAL	1
24	HPV 18 VE HR	CIN1	ASCUS	0
24	HPV 16	NORMAL	ASC-H	0
24	HPV HR	0	ASCUS	0
24	HPV HR	0	NORMAL	0
24	HPV 16	0	NORMAL	0
24	HPV HR	CIN1	NORMAL	0
24	HPV 16 VE HR	CIN2	ASCUS	0
24	HPV HR	0	NORMAL	0
24	HPV HR	0	ASCUS	1
24	HPV HR	0	ASCUS	0
24	HPV HR	NORMAL	ASCUS	0
24	HPV HR	0	NORMAL	0
24	HPV 16 VE HR	0	LSIL	0
24	HPV 18 VE HR	0	ASCUS	0
24	HPV HR	0	NORMAL	0
24	HPV HR	NORMAL	ASCUS	1
24	HPV HR	0	ASCUS	0
24	HPV 16	0	NORMAL	0
24	HPV 16	NORMAL	NORMAL	1
24	HPV 16 VE 18	0	ASCUS	0
24	HPV HR	CIN1	LSIL	0
24	HPV 16 VE HR	NORMAL	NORMAL	0
24	HPV 16 VE HR	NORMAL	NORMAL	0
24	HPV 16	CIN3	LSIL	0
24	HPV HR	0	NORMAL	0
24	HPV HR	0	ASCUS	0
24	HPV HR	0	NORMAL	0
24	HPV 18	0	ASCUS	0
24	HPV 16 VE 18	0	NORMAL	0
24	HPV HR	0	NORMAL	0
24	HPV 16 VE HR	NORMAL	NORMAL	0
24	HPV 16	0	NORMAL	0
24	HPV HR	0	LSIL	0
24	HPV HR	CIN1	LSIL	0
24	HPV HR	CIN1	LSIL	0
24	HPV 16 VE HR	0	ASCUS	0
24	HPV HR	0	ASCUS	0
24	HPV 16	NORMAL	NORMAL	0
24	HPV 18 VE HR	NORMAL	NORMAL	0
24	HPV HR	CIN3	ASCUS	0
