# Supplementary material for: Age-Specific Risk of High-Grade Cervical Lesions in Unvaccinated Women: Implications for HPV Screening Policies in Low-Vaccination Settings
Source: Diagnostics (Basel). 2026 Feb 25;16(5):659. doi: 10.3390/diagnostics16050659 (PMC12984347; doi:10.3390/diagnostics16050659)
Supplement: Supplementary file 1 [file diagnostics-16-00659-s001.zip › Table S2.xlsx]

## Sheet: Sayfa1
YAŞ	HPV	SERVİKAL BİYOPSİ	SMEAR	12.AY hpv sonucu
25	HPV 16	LSIL	LSIL	0
25	HPV 16	NORMAL	NORMAL	0
25	HPV 16 VE 18	NORMAL	NORMAL	0
25	HPV HR	0	NORMAL	0
25	HPV HR	NORMAL	NORMAL	1
25	HPV HR + HPV 18	NORMAL	NORMAL	1
25	HPV HR	NORMAL	ASCUS	0
25	HPV HR	0	NORMAL	0
25	HPV HR	LSIL	NORMAL	0
25	HPV 16	0	NORMAL	1
25	HPV HR	0	NORMAL	0
25	HPV HR	0	NORMAL	0
25	HPV HR	0	NORMAL	0
25	HPV HR	0	NORMAL	0
25	HPV HR	0	NORMAL	0
25	HPV HR + HPV 18	NORMAL	NORMAL	1
25	HPV HR	0	NORMAL	0
25	HPV 16	0	NORMAL	1
25	HPV HR	0	NORMAL	0
25	HPV 16	0	NORMAL	0
25	HPV HR	0	NORMAL	0
25	HPV 16	0	NORMAL	0
25	HPV HR	0	NORMAL	0
25	HPV HR + HPV 18	NORMAL	NORMAL	1
25	HPV HR	0	NORMAL	0
25	HPV HR	LSIL	NORMAL	0
25	HPV 16	0	NORMAL	0
25	HPV HR	0	NORMAL	0
25	HPV HR	0	NORMAL	0
25	HPV 16	0	NORMAL	0
25	HPV 16	0	NORMAL	0
25	HPV HR	0	NORMAL	0
25	HPV 16	0	NORMAL	0
25	HPV 16	0	NORMAL	0
25	HPV HR + HPV 18	NORMAL	NORMAL	1
25	HPV 16	0	NORMAL	0
25	HPV 16 VE HR	HSIL	ASC-US	0
25	HPV 16	0	NORMAL	0
25	HPV HR	0	NORMAL	0
25	HPV 16	AİS	NORMAL	0
25	HPV 16	LSIL	NORMAL	0
25	HPV 18	NORMAL	NORMAL	0
25	HPV HR	NORMAL	NORMAL	0
25	HPV 16	HSIL	LSIL	0
25	HPV HR	0	ASC-US	0
25	HPV 16 VE HR	HSIL	NORMAL	0
25	HPV HR	LSIL	NORMAL	0
25	HPV HR	0	ASC-US	0
25	HPV HR	0	ASC-US	0
25	HPV 16 VE HR	HSIL	NORMAL	0
25	HPV 16	0	NORMAL	0
25	HPV HR	0	NORMAL	0
25	HPV 16	0	NORMAL	0
25	HPV HR	0	NORMAL	0
25	HPV 16	0	NORMAL	0
25	HPV HR	0	NORMAL	0
25	HPV HR + HPV 18	NORMAL	NORMAL	1
25	HPV HR	0	NORMAL	0
25	HPV HR	LSIL	NORMAL	0
25	HPV 16	0	NORMAL	0
25	HPV HR	0	NORMAL	0
25	HPV HR	0	NORMAL	0
25	HPV 16	0	NORMAL	0
25	HPV 16	0	NORMAL	0
25	HPV HR	0	NORMAL	0
25	HPV 16	0	NORMAL	0
25	HPV 16	0	NORMAL	0
25	HPV HR	NORMAL	NORMAL	0
25	HPV 16	HSIL	HSIL	1
25	HPV HR +	0	NORMAL	0
25	HPV 16 VE 18	NORMAL	NORMAL	0
25	HPV 16 VE 18	NORMAL	NORMAL	0
26	HPV HR	NORMAL	NORMAL	0
26	HPV 16	HSIL	NORMAL	0
26	HPV 16	HSIL	HSIL	1
26	HPV 16	HSIL	ASC-H	0
26	HPV 16	0	ASCUS	0
26	HPV HR	HSIL	ASCUS	1
26	HPV 16 VE HR	HSIL	NORMAL	0
26	HPV 16	NORMAL	NORMAL	1
26	HPV 16	NORMAL	NORMAL	0
26	HPV 16	HSIL	NORMAL	1
26	HPV 16	LSIL	LSIL	0
26	HPV 16	NORMAL	NORMAL	0
26	HPV 16 VE 18	NORMAL	NORMAL	0
26	HPV HR	0	NORMAL	0
26	HPV HR	NORMAL	NORMAL	1
26	HPV HR + HPV 18	NORMAL	NORMAL	1
26	HPV HR	NORMAL	ASCUS	0
26	HPV HR	0	NORMAL	0
26	HPV HR	LSIL	NORMAL	0
26	HPV 16	0	NORMAL	1
26	HPV HR	0	NORMAL	0
26	HPV HR	0	NORMAL	0
26	HPV HR	0	NORMAL	0
26	HPV HR	0	NORMAL	0
26	HPV HR	0	NORMAL	0
26	HPV HR + HPV 18	NORMAL	NORMAL	1
26	HPV HR	0	NORMAL	0
26	HPV 16	0	NORMAL	1
26	HPV HR	0	NORMAL	0
26	HPV 16	0	NORMAL	0
26	HPV HR	0	NORMAL	0
26	HPV 16	0	NORMAL	0
26	HPV HR	0	NORMAL	0
26	HPV HR + HPV 18	NORMAL	NORMAL	1
26	HPV HR	0	NORMAL	0
26	HPV HR	LSIL	NORMAL	0
26	HPV 16	0	NORMAL	0
26	HPV HR	0	NORMAL	0
26	HPV HR	0	NORMAL	0
26	HPV 16	0	NORMAL	0
26	HPV 16	0	NORMAL	0
26	HPV HR	0	NORMAL	0
26	HPV 16	0	NORMAL	0
26	HPV 16	0	NORMAL	0
26	HPV HR + HPV 18	NORMAL	NORMAL	1
26	HPV 16	0	NORMAL	0
26	HPV 16 VE HR	HSIL	ASC-US	0
26	HPV 16	0	NORMAL	0
26	HPV HR	0	NORMAL	0
26	HPV 16	AİS	NORMAL	0
26	HPV 16	LSIL	NORMAL	0
26	HPV 18	NORMAL	NORMAL	0
26	HPV HR	NORMAL	NORMAL	0
26	HPV 16	HSIL	LSIL	0
26	HPV HR	0	ASC-US	0
26	HPV 16 VE HR	HSIL	NORMAL	0
26	HPV HR	LSIL	NORMAL	0
26	HPV HR	0	ASC-US	0
26	HPV HR	0	ASC-US	0
26	HPV 16 VE HR	HSIL	NORMAL	0
26	HPV 16	0	NORMAL	0
26	HPV HR	0	NORMAL	0
26	HPV 16	0	NORMAL	0
26	HPV HR	0	NORMAL	0
26	HPV 16	0	NORMAL	0
26	HPV HR	0	NORMAL	0
26	HPV HR + HPV 18	NORMAL	NORMAL	1
26	HPV HR	0	NORMAL	0
26	HPV HR	LSIL	NORMAL	0
26	HPV 16	0	NORMAL	0
26	HPV HR	0	NORMAL	0
26	HPV HR	0	NORMAL	0
26	HPV 16	0	NORMAL	0
26	HPV 16	0	NORMAL	0
26	HPV HR	0	NORMAL	0
26	HPV 16	0	NORMAL	0
26	HPV 16	0	NORMAL	0
26	HPV HR	NORMAL	NORMAL	0
26	HPV 16	HSIL	HSIL	1
26	HPV HR +	0	NORMAL	0
26	HPV 16 VE 18	NORMAL	NORMAL	0
26	HPV 16 VE 18	NORMAL	NORMAL	0
26	HPV HR	NORMAL	NORMAL	0
26	HPV 16	HSIL	NORMAL	0
26	HPV 16	HSIL	HSIL	1
26	HPV 16	HSIL	ASC-H	0
26	HPV 16	0	ASCUS	0
26	HPV HR	HSIL	ASCUS	1
26	HPV 16 VE HR	HSIL	NORMAL	0
26	HPV 16	NORMAL	NORMAL	1
26	HPV 16	NORMAL	NORMAL	0
26	HPV 16	HSIL	NORMAL	1
26	HPV 18 VE HR	LSIL	LSIL	0
26	HPV 18 VE HR	LSIL	NORMAL	0
26	HPV HR	LSIL	LSIL	0
26	HPV 16 VE HR	HSIL	HSIL	0
26	HPV 16	HSIL	ASC-US	0
26	HPV 16	HSIL	NORMAL	0
26	HPV 16	LSIL	NORMAL	0
26	HPV 16	HSIL	ASC-US	0
26	HPV 18 VE HR	NORMAL	NORMAL	0
26	HPV 16 VE HR	HSIL	LSIL	1
26	HPV 16 VE HR	HSIL	NORMAL	1
26	HPV 16	HSIL	NORMAL	0
26	HPV HR	LSIL	LSIL	0
27	HPV HR	LSIL	LSIL	0
27	HPV 16	LSIL	ASC-US	0
27	HPV 16 VE HR	LSIL	NORMAL	1
27	HPV 16	HSIL	NORMAL	0
27	HPV 16 VE 18	LSIL	NORMAL	0
27	HPV 16 VE HR	HSIL	NORMAL	1
27	HPV 16 VE HR	HSIL	NORMAL	0
27	HPV 16	NORMAL	NORMAL	0
27	HPV HR	HSIL	NORMAL	1
27	HPV 16	AİS	NORMAL	0
27	HPV 16	LSIL	NORMAL	0
27	HPV 18	NORMAL	NORMAL	0
27	HPV HR	NORMAL	NORMAL	0
27	HPV 16	HSIL	LSIL	0
27	HPV HR	0	ASC-US	0
27	HPV 16 VE HR	HSIL	NORMAL	0
27	HPV HR	LSIL	NORMAL	0
27	HPV HR	0	ASC-US	0
27	HPV HR	0	ASC-US	0
27	HPV 16 VE HR	HSIL	NORMAL	0
27	HPV 16	0	NORMAL	0
27	HPV HR	0	NORMAL	1
27	HPV HR	0	ASC-US	0
27	HPV 16 VE HR	NORMAL	ASC-US	0
27	HPV 16 VE HR	NORMAL	ASC-US	0
27	HPV 16 VE HR	LSIL	LSIL	1
27	HPV16	HSIL	NORMAL	1
27	HPV 18 VE HR	HSIL	LSIL	1
27	HPV HR	0	ASC-US	0
27	HPV HR	0	ASC-US	0
27	HPV HR	NORMAL	ASC-US	0
27	HPV HR	HSIL	LSIL	1
27	HPV 16	HSIL	NORMAL	0
27	HPV 16 VE HR	HSIL	NORMAL	1
27	HPV HR	NORMAL	ASC-US	0
27	HPV 16 VE HR	HSIL	ASC-H	1
27	HPV HR	NORMAL	ASC-US	0
27	HPV HR	LSIL	LSIL	1
27	HPV 16,18 VE HR	HSIL	ASC-US	0
27	HPV HR	HSIL	ASC-US	0
27	HPV 16 VE 18	HSIL	NORMAL	0
27	HPV 16, 18 VE HR	HSIL	ASC-US	1
27	HPV 18 VE HR	LSIL	NORMAL	0
27	HPV HR	NORMAL	ASC-US	0
27	HPV 16	HSIL	NORMAL	0
27	HPV HR	NORMAL	ASC-US	0
27	HPV HR	NORMAL	ASC-US	0
27	HPV 16 VE HPV 18	LSIL	ASC-H	0
27	HPV 16 VE HR	HSIL	LSIL	0
27	HPV HR	NORMAL	ASC-US	0
27	HPV 16	AİS	ASC-US	0
27	HPV 16 VE 18	NORMAL	NORMAL	0
27	HPV HR	NORMAL	ASC-US	0
27	HPV HR	LSIL	ASC-US	0
27	HPV 16	HSIL	ASC-US	0
27	HPV 16	HSIL	ASC-US	1
27	HPV 16 VE HR	LSIL	NORMAL	1
27	HPV 18	LSIL	NORMAL	0
27	HPV HR	LSIL	ASC-US	0
27	HPV HR	LSIL	ASC-US	1
27	HPV HR	LSIL	ASC-US	1
27	HPV 16	HSIL	NORMAL	0
27	HPV 16	HSIL	NORMAL	0
27	HPV 16	LSIL	NORMAL	0
27	HPV 16	NORMAL	ASC-US	0
27	HPV 18	LSIL	NORMAL	1
27	HPV HR	LSIL	ASC-US	1
27	HPV HR	0	NORMAL	0
27	HPV 16	HSIL	NORMAL	0
27	HPV 16	HSIL	HSIL	1
27	HPV HR	HSIL	NORMAL	1
27	HPV 18	HSIL	NORMAL	0
27	HPV 18	HSIL	NORMAL	0
27	HPV HR	NORMAL	NORMAL	0
27	HPV 16	HSIL	HSIL	1
27	HPV HR +	0	NORMAL	0
27	HPV 16 VE 18	NORMAL	NORMAL	0
27	HPV 16 VE 18	NORMAL	NORMAL	0
27	HPV HR	NORMAL	NORMAL	0
27	HPV 16	HSIL	NORMAL	0
27	HPV 16	HSIL	HSIL	1
27	HPV 16	HSIL	ASC-H	0
27	HPV 16	0	ASCUS	0
27	HPV HR	HSIL	ASCUS	1
27	HPV 16 VE HR	HSIL	NORMAL	0
27	HPV 16	NORMAL	NORMAL	1
27	HPV 16	NORMAL	NORMAL	0
27	HPV 16	HSIL	NORMAL	1
27	HPV HR	LSIL	LSIL	0
26	HPV 16 VE HR	HSIL	HSIL	0
26	HPV 16	HSIL	ASC-US	0
26	HPV 16	HSIL	NORMAL	0
26	HPV 16	LSIL	NORMAL	0
26	HPV 16	HSIL	ASC-US	0
26	HPV 18 VE HR	NORMAL	NORMAL	0
26	HPV 16 VE HR	HSIL	LSIL	1
26	HPV 16 VE HR	HSIL	NORMAL	1
26	HPV 16	HSIL	NORMAL	0
26	HPV HR	LSIL	LSIL	0
26	HPV HR	LSIL	LSIL	0
26	HPV 16	LSIL	ASC-US	0
26	HPV 16 VE HR	LSIL	NORMAL	1
26	HPV 16	HSIL	NORMAL	0
26	HPV 16 VE 18	LSIL	NORMAL	0
26	HPV 16 VE HR	HSIL	NORMAL	1
26	HPV 16 VE HR	HSIL	NORMAL	0
26	HPV 16	NORMAL	NORMAL	0
26	HPV HR	HSIL	NORMAL	1
26	HPV 16	AİS	NORMAL	0
26	HPV 16	LSIL	NORMAL	0
26	HPV 18	NORMAL	NORMAL	0
27	HPV HR	NORMAL	NORMAL	0
27	HPV 16	HSIL	LSIL	0
27	HPV HR	0	ASC-US	0
27	HPV 16 VE HR	HSIL	NORMAL	0
27	HPV HR	LSIL	NORMAL	0
27	HPV HR	0	ASC-US	0
27	HPV HR	0	ASC-US	0
27	HPV 16 VE HR	HSIL	NORMAL	0
27	HPV 16	0	NORMAL	0
27	HPV HR	0	NORMAL	1
27	HPV HR	0	ASC-US	0
27	HPV 16 VE HR	NORMAL	ASC-US	0
27	HPV 16 VE HR	NORMAL	ASC-US	0
27	HPV 16 VE HR	LSIL	LSIL	1
27	HPV16	HSIL	NORMAL	1
27	HPV 18 VE HR	HSIL	LSIL	1
27	HPV HR	0	ASC-US	0
27	HPV HR	0	ASC-US	0
27	HPV HR	NORMAL	ASC-US	0
27	HPV HR	HSIL	LSIL	1
27	HPV 16	HSIL	NORMAL	0
27	HPV 16 VE HR	HSIL	NORMAL	1
27	HPV HR	NORMAL	ASC-US	0
28	HPV 16 VE HR	HSIL	ASC-H	1
28	HPV HR	NORMAL	ASC-US	0
28	HPV HR	LSIL	LSIL	1
28	HPV 16,18 VE HR	HSIL	ASC-US	0
28	HPV HR	HSIL	ASC-US	0
28	HPV 16 VE 18	HSIL	NORMAL	0
28	HPV 16, 18 VE HR	HSIL	ASC-US	1
28	HPV 18 VE HR	LSIL	NORMAL	0
28	HPV HR	NORMAL	ASC-US	0
28	HPV 16	HSIL	NORMAL	0
28	HPV HR	NORMAL	ASC-US	0
28	HPV HR	NORMAL	ASC-US	0
28	HPV 16 VE HPV 18	LSIL	ASC-H	0
28	HPV 16 VE HR	HSIL	LSIL	0
28	HPV HR	NORMAL	ASC-US	0
28	HPV 16	AİS	ASC-US	0
28	HPV 16 VE 18	NORMAL	NORMAL	0
28	HPV HR	NORMAL	ASC-US	0
28	HPV HR	LSIL	ASC-US	0
28	HPV 16	HSIL	ASC-US	0
28	HPV 16	HSIL	ASC-US	1
28	HPV 16 VE HR	LSIL	NORMAL	1
28	HPV 18	LSIL	NORMAL	0
28	HPV HR	LSIL	ASC-US	0
28	HPV HR	LSIL	ASC-US	1
28	HPV HR	LSIL	ASC-US	1
29	HPV 16	HSIL	NORMAL	0
29	HPV 16	HSIL	NORMAL	0
29	HPV 16	LSIL	NORMAL	0
29	HPV 16	NORMAL	ASC-US	0
29	HPV 18	LSIL	NORMAL	1
29	HPV HR	LSIL	ASC-US	1
29	HPV HR	0	NORMAL	0
29	HPV 16	HSIL	NORMAL	0
29	HPV 16	HSIL	HSIL	1
29	HPV HR	HSIL	NORMAL	1
29	HPV 18	HSIL	NORMAL	0
29	HPV 18	HSIL	NORMAL	0
29	HPV HR	NORMAL	NORMAL	0
29	HPV 16	HSIL	HSIL	1
29	HPV HR +	0	NORMAL	0
29	HPV 16 VE 18	NORMAL	NORMAL	0
29	HPV 16 VE 18	NORMAL	NORMAL	0
29	HPV HR	NORMAL	NORMAL	0
29	HPV 16	HSIL	NORMAL	0
29	HPV 16	HSIL	HSIL	1
30	HPV 16	HSIL	ASC-H	0
30	HPV 16	0	ASCUS	0
30	HPV HR	HSIL	ASCUS	1
30	HPV 16 VE HR	HSIL	NORMAL	0
30	HPV 16	NORMAL	NORMAL	1
30	HPV 16	NORMAL	NORMAL	0
30	HPV 16	HSIL	NORMAL	1
